# Supplementary material for: Identifying disease-gene associations using a convolutional neural network-based model by embedding a biological knowledge graph with entity descriptions
Source: PLoS One. 2021 Oct 15;16(10):e0258626. doi: 10.1371/journal.pone.0258626 (PMC8519444; doi:10.1371/journal.pone.0258626)
Supplement: S1 Table — (XLSX) [file pone.0258626.s006.xlsx]

## Sheet: Sheet1
N	MalaCards				NCI's GDC				MalaCards+NCI's GDC
	Closeness	Betweenness	Degree	Eigenvector	Closeness	Betweenness	Degree	Eigenvector	Closeness	Betweenness	Degree	Eigenvector
(Prostate Cancer)
5000	46.7	86.7	93.3	73.3	40	53.3	60	60	53.3	86.7	93.3	80
10000	26.7	86.7	93.3	93.3	33.3	53.3	60	60	40	86.7	93.3	93.3
15000	46.7	100	93.3	93.3	46.7	60	60	60	60	100	93.3	93.3
20000	40	93.3	100	93.3	33.3	53.3	66.7	60	46.7	93.3	100	93.3
25000	46.7	100	93.3	93.3	40	60	60	60	53.3	100	93.3	93.3
30000	40	93.3	93.3	93.3	26.7	60	60	60	40	93.3	93.3	93.3
35000	46.7	93.3	93.3	86.7	33.3	60	60	53.3	46.7	93.3	93.3	86.7
40000	73.3	93.3	100	93.3	53.3	60	66.7	60	80	93.3	100	93.3
45000	73.3	93.3	100	86.7	40	60	66.7	53.3	73.3	93.3	100	86.7
50000	73.3	86.7	86.7	86.7	40	53.3	53.3	53.3	73.3	86.7	86.7	86.7
55000	80	86.7	86.7	86.7	46.7	53.3	53.3	53.3	80	86.7	86.7	86.7
60000	80	86.7	86.7	86.7	46.7	53.3	53.3	53.3	80	86.7	86.7	86.7
65000	80	86.7	86.7	86.7	46.7	53.3	53.3	53.3	80	86.7	86.7	86.7
70000	80	86.7	86.7	86.7	53.3	66.7	66.7	53.3	93.3	100	100	86.7
75000	93.3	100	100	93.3	66.7	66.7	66.7	66.7	100	100	100	100
80000	100	100	100	93.3	60	66.7	66.7	60	100	100	100	93.3
85000	100	100	100	86.7	66.7	66.7	66.7	53.3	100	100	100	86.7
90000	100	100	100	86.7	66.7	66.7	66.7	53.3	100	100	100	86.7
95000	100	100	100	86.7	66.7	66.7	66.7	53.3	100	100	100	86.7
100000	100	100	100	86.7	66.7	66.7	66.7	53.3	100	100	100	86.7
[Avg.]	71.3	93.7	94.7	88.7	48.7	60	62	56.7	75	94.3	95.3	89.3
(Breast Cancer)
5000	53.3	100	100	100	26.7	53.3	53.3	53.3	60	100	100	100
10000	53.3	100	100	100	40	53.3	53.3	60	73.3	100	100	100
15000	53.3	100	100	100	53.3	53.3	53.3	60	80	100	100	100
20000	53.3	100	100	100	40	53.3	53.3	60	66.7	100	100	100
25000	46.7	100	100	100	26.7	53.3	53.3	60	53.3	100	100	100
30000	53.3	100	100	100	20	60	53.3	60	53.3	100	100	100
35000	60	100	100	100	33.3	60	53.3	60	66.7	100	100	100
40000	66.7	100	100	100	26.7	60	53.3	60	66.7	100	100	100
45000	60	100	100	100	26.7	60	53.3	60	60	100	100	100
50000	66.7	100	100	100	33.3	60	53.3	60	66.7	100	100	100
55000	73.3	100	100	100	46.7	60	53.3	60	80	100	100	100
60000	80	100	100	100	53.3	60	53.3	60	86.7	100	100	100
65000	86.7	100	100	100	53.3	60	53.3	60	86.7	100	100	100
70000	93.3	100	100	100	53.3	60	53.3	60	93.3	100	100	100
75000	93.3	100	100	100	53.3	60	53.3	60	93.3	100	100	100
80000	93.3	100	100	100	53.3	60	53.3	60	93.3	100	100	100
85000	100	100	100	100	53.3	60	53.3	60	100	100	100	100
90000	100	100	100	100	53.3	60	53.3	60	100	100	100	100
95000	100	100	100	100	53.3	60	53.3	53.3	100	100	100	100
100000	100	100	100	100	53.3	60	53.3	53.3	100	100	100	100
[Avg.]	74.3	100	100	100	42.7	58.3	53.3	58.9	79	100	100	100
(Lung Cancer)
5000	53.3	93.3	93.3	80	46.7	40	40	46.7	66.7	93.3	93.3	86.7
10000	53.3	93.3	93.3	80	60	40	40	40	80	93.3	93.3	80
15000	26.7	93.3	93.3	86.7	26.7	40	40	53.3	40	93.3	93.3	93.3
20000	33.3	93.3	93.3	93.3	13.3	40	40	46.7	33.3	93.3	93.3	93.3
25000	46.7	93.3	93.3	93.3	33.3	40	40	40	53.3	93.3	93.3	93.3
30000	53.3	93.3	93.3	93.3	40	40	40	40	60	93.3	93.3	93.3
35000	60	93.3	93.3	93.3	40	40	40	40	66.7	93.3	93.3	93.3
40000	60	93.3	93.3	93.3	33.3	40	40	40	60	93.3	93.3	93.3
45000	66.7	93.3	93.3	93.3	33.3	40	40	40	66.7	93.3	93.3	93.3
50000	66.7	93.3	93.3	93.3	33.3	40	40	40	66.7	93.3	93.3	93.3
55000	66.7	93.3	93.3	93.3	33.3	40	40	40	66.7	93.3	93.3	93.3
60000	80	93.3	93.3	93.3	33.3	40	40	40	80	93.3	93.3	93.3
65000	80	93.3	93.3	93.3	33.3	40	40	40	80	93.3	93.3	93.3
70000	80	93.3	93.3	93.3	40	40	40	40	86.7	93.3	93.3	93.3
75000	86.7	93.3	93.3	93.3	40	40	40	40	86.7	93.3	93.3	93.3
80000	80	93.3	93.3	93.3	40	40	40	40	86.7	93.3	93.3	93.3
85000	93.3	93.3	93.3	93.3	46.7	40	40	40	93.3	93.3	93.3	93.3
90000	93.3	93.3	93.3	93.3	40	40	40	40	93.3	93.3	93.3	93.3
95000	93.3	93.3	93.3	93.3	40	40	40	40	93.3	93.3	93.3	93.3
100000	93.3	93.3	93.3	93.3	40	40	40	40	93.3	93.3	93.3	93.3
[Avg.]	68.3	93.3	93.3	91.6	37.3	40	40	41.3	72.7	93.3	93.3	92.3
