# Supplementary material for: Identifying disease-gene associations using a convolutional neural network-based model by embedding a biological knowledge graph with entity descriptions
Source: PLoS One. 2021 Oct 15;16(10):e0258626. doi: 10.1371/journal.pone.0258626 (PMC8519444; doi:10.1371/journal.pone.0258626)
Supplement: S3 Table — (XLSX) [file pone.0258626.s008.xlsx]

## Sheet: Sheet1
Top n	Breast Cancer				Lung Cancer				Prostate Cancer
	Closeness	Betweenness	Degree	Eigenvector	Closeness	Betweenness	Degree	Eigenvector	Closeness	Betweenness	Degree	Eigenvector
10	100	100	100	100	100	90	90	90	100	100	100	100
15	100	100	100	100	93.3	93.3	93.3	93.3	100	100	100	86.7
20	80	100	100	100	70	75	70	70	75	75	75	65
30	53.3	73.3	76.7	70	46.7	50	46.7	46.7	50	50	50	43.3
50	32	44	48	44	28	30	30	28	30	30	30	26
70	22.9	31.4	37.1	35.7	20	21.4	22.9	21.4	21.4	21.4	21.4	18.6
100	19	24	28	25	15	15	17	16	15	15	15	13
130	15.4	20	23.1	20	12.3	12.3	13.1	13.1	12.3	12.3	12.3	10.8
160	14.4	16.3	19.4	17.5	10	10	10.6	10.6	11.3	11.3	11.3	10
200	13.5	13	17	16.5	8	9	9	9.5	9	9	9	8
240	12.5	12.1	14.6	14.6	7.1	7.5	7.5	8.3	7.9	7.9	7.9	7.1
290	11.7	11	12.8	12.8	6.2	6.9	6.9	7.6	6.9	6.9	6.9	6.2
340	11.2	9.7	11.5	11.2	5.9	5.9	6.8	7.4	6.2	6.2	6.2	5.6
400	10.3	9	10.5	10.3	5.5	5.5	7	6.8	5.8	5.8	5.8	5.3
460	9.3	8	10.4	9.6	4.8	5	6.5	7	5	5	5.2	4.8
530	8.9	7.5	9.6	8.7	4.2	4.5	6	6.2	4.3	4.3	4.5	5.1
600	8.8	7.2	8.8	8.3	4	4	5.8	5.8	3.8	4.3	4.5	5
