# Supplementary material for: Identifying disease-gene associations using a convolutional neural network-based model by embedding a biological knowledge graph with entity descriptions
Source: PLoS One. 2021 Oct 15;16(10):e0258626. doi: 10.1371/journal.pone.0258626 (PMC8519444; doi:10.1371/journal.pone.0258626)
Supplement: S4 Table — (XLSX) [file pone.0258626.s009.xlsx]

## Sheet: Sheet1
Top n	Breast Cancer				Lung Cancer				Prostate Cancer
	Closeness	Betweenness	Degree	Eigenvector	Closeness	Betweenness	Degree	Eigenvector	Closeness	Betweenness	Degree	Eigenvector
10	60	80	60	50	60	50	50	50	80	80	70	50
15	53.3	60	60	60	46.7	40	40	40	66.7	66.7	66.7	53.3
20	45	65	60	55	45	30	40	40	60	60	60	50
30	30	50	43.3	43.3	36.7	30	33.3	33.3	40	40	40	33.3
50	20	32	28	28	22	22	22	20	24	24	24	20
70	20	24.3	25.7	21.4	17.1	15.7	20	15.7	18.6	18.6	18.6	15.7
100	16	20	19	16	13	14	16	14	14	14	14	12
130	12.3	16.2	15.4	14.6	10.8	12.3	13.8	13.8	13.1	13.1	13.1	11.5
160	11.3	14.4	13.8	13.1	9.4	10	13.1	11.9	11.9	11.3	11.9	10.6
200	10	12	12.5	13	9	9.5	13	10.5	12	12	12	11
240	9.6	11.3	12.1	12.1	8.8	7.9	11.7	10.8	11.7	11.7	11.7	10.8
290	10.3	10.7	12.1	11.7	9	7.9	11	10.3	11	11	11	10.3
340	11.8	10.9	11.5	10.6	9.7	8.8	11.8	10.6	11.2	11.2	11.2	10.6
400	10.8	9.8	10.8	10	9.3	8.3	11.3	11.3	11	10.3	11	10.5
460	11.7	10.2	11.5	10	8.5	7.6	11.3	12	10	10	9.8	9.3
530	11.3	10	11.3	10.4	7.5	7.2	10.9	10.8	9.2	9.4	9.2	9.6
600	10.7	9.2	11.5	10	7.3	6.5	10.5	10	8.8	9.3	9.3	9.3
