# Supplementary material for: Identifying disease-gene associations using a convolutional neural network-based model by embedding a biological knowledge graph with entity descriptions
Source: PLoS One. 2021 Oct 15;16(10):e0258626. doi: 10.1371/journal.pone.0258626 (PMC8519444; doi:10.1371/journal.pone.0258626)
Supplement: S5 Table — (XLSX) [file pone.0258626.s010.xlsx]

## Sheet: Sheet1
Top n	Breast Cancer				Lung Cancer				Prostate Cancer
	Closeness	Betweenness	Degree	Eigenvector	Closeness	Betweenness	Degree	Eigenvector	Closeness	Betweenness	Degree	Eigenvector
10	100	100	100	100	100	90	90	90	100	100	100	100
15	100	100	100	100	93.3	93.3	93.3	93.3	100	100	100	86.7
20	80	100	100	100	80	75	80	80	85	85	85	75
30	53.3	76.7	76.7	73.3	60	60	60	60	56.7	56.7	56.7	50
50	34	48	48	48	36	40	40	36	34	34	34	30
70	30	35.7	41.4	38.6	27.1	28.6	32.9	28.6	25.7	25.7	25.7	22.9
100	25	29	31	28	20	23	26	24	19	19	19	17
130	20	23.8	26.2	23.8	16.2	20	21.5	21.5	17.7	17.7	17.7	16.2
160	18.8	20.6	23.1	21.3	13.8	16.3	19.4	18.1	16.3	15.6	16.3	15
200	17	17	20.5	21	12.5	14.5	18.5	15.5	15.5	15.5	15.5	14.5
240	16.3	16.7	19.2	19.2	12.1	12.1	16.3	15.4	14.6	14.6	14.6	13.8
290	16.9	15.5	18.3	17.9	12.1	12.1	15.2	14.8	13.4	13.4	13.4	12.8
340	17.4	15.3	17.1	16.2	12.9	12.4	15.6	15	13.2	13.2	13.2	12.6
400	16.3	14	16	15.3	12.5	11.8	15	15.3	12.8	12	12.8	12.3
460	16.7	13.9	16.5	15	11.3	10.9	14.8	15.7	11.5	11.5	11.5	11.1
530	16	13.4	16	14.7	10	10.2	14.2	14.2	10.6	10.8	10.8	11.7
600	15.3	12.7	16	14.3	9.7	9.2	13.7	13.2	10	11	11	11.5
