# Supplementary material for: Identifying disease-gene associations using a convolutional neural network-based model by embedding a biological knowledge graph with entity descriptions
Source: PLoS One. 2021 Oct 15;16(10):e0258626. doi: 10.1371/journal.pone.0258626 (PMC8519444; doi:10.1371/journal.pone.0258626)
Supplement: S6 Table — A different number of seed genes (i.e., sn = 8, 10, 12) was used. (XLSX) [file pone.0258626.s011.xlsx]

## Sheet: Sheet1
N	Closeness (sn=8)		Closeness (sn=10)		Closeness (sn=12)
	ConvKB	KGED	ConvKB	KGED	ConvKB	KGED
10000	28	26	38	16	44	20
20000	42	52	42	42	50	30
30000	56	60	48	68	46	60
40000	60	56	54	72	60	80
50000	56	56	68	68	62	80
60000	56	56	68	68	70	80
70000	56	56	68	68	70	80
80000	56	56	68	68	70	80
90000	56	56	68	68	70	80
100000	56	56	68	68	70	80
[Avg.]	52.2	53	59	60.6	61.2	67
