# Supplementary material for: Identifying disease-gene associations using a convolutional neural network-based model by embedding a biological knowledge graph with entity descriptions
Source: PLoS One. 2021 Oct 15;16(10):e0258626. doi: 10.1371/journal.pone.0258626 (PMC8519444; doi:10.1371/journal.pone.0258626)
Supplement: S8 Table — A different number of seed genes (i.e., sn = 8, 10, 12) was used. (XLSX) [file pone.0258626.s013.xlsx]

## Sheet: Sheet1
N	Degree (sn=8)		Degree (sn=10)		Degree (sn=12)
	ConvKB	KGED	ConvKB	KGED	ConvKB	KGED
10000	66	58	68	68	80	80
20000	62	64	68	68	80	80
30000	60	58	68	68	70	80
40000	58	56	68	68	70	80
50000	56	56	68	68	70	80
60000	56	56	68	68	70	80
70000	56	56	68	68	70	80
80000	56	56	68	68	70	80
90000	56	56	68	68	70	80
100000	56	56	68	68	70	80
[Avg.]	58.2	57.2	68	68	72	80
