# Supplementary material for: Identifying disease-gene associations using a convolutional neural network-based model by embedding a biological knowledge graph with entity descriptions
Source: PLoS One. 2021 Oct 15;16(10):e0258626. doi: 10.1371/journal.pone.0258626 (PMC8519444; doi:10.1371/journal.pone.0258626)
Supplement: S9 Table — (XLSX) [file pone.0258626.s014.xlsx]

## Sheet: sheet
Disease	Rank	Inferred Gene	PMID	DOI	Evidence Sentence
Breast Cancer	1	SAG	31926110	10.18632/aging.102663	In the present study, we revealed that SAG gene expression is upregulated in breast cancer cells and that SAG overexpression is associated with significant poorer survival in breast cancer, especially the luminal A subtype.
	2	MYCN	32161105	10.1126/scitranslmed.aaw8275	MYCN is a well-known oncogene that plays a role in cancer aggressiveness, but it is typically associated with neuroendocrine cancers. Schafer et al. found a role for MYCN in triple-negative breast cancer, a particularly aggressive form of the disease, and identified a potential intervention.
	3	RET	32080788	10.1007/s10911-020-09445-4	Elevated levels of Ret, in the absence of gene amplification, have been reported in breast cancer.
	4	TPI	-	-	-
	5	SRSF5	32106418	10.3390/ijms21051551	In addition to SRSF1, the roles of SRSF5 in breast and prostate cancers have been reported. In breast cancer, SRSF5 is shown to regulate alternative splicing of Mcl-1 pre-mRNA to produce Mcl-1L.
	6	FXYD1	-	10.31219/osf.io/7gbuw	FXYD1 may be of relevance to initiation, maintenance or progression of cancers of the female breast.
	7	ARMD14	-	-	-
	8	ABCC3	27171227	10.1371/journal.pone.0155013	Thus, our study highlights the importance of ABCC3 transporters in drug resistance to chemotherapy in the context of breast cancer.
	9	TOP1	25855483	10.1002/ijc.29556	Topoisomerase-1 (Top1) targeting drugs have shown promising efficacy in patients with metastatic breast cancer (BC).
	10	HIPK2	22236966	10.4161/cbt.13.4.18694	Together, these data show that vimentin is a novel target for HIPK2 repressor function and that HIPK2-mediated vimentin downregulation can contribute to inhibition of breast cancer cells invasion that might be applied in clinical therapy.
Lung Cancer	1	CASP3	11992386	10.1002/ijc.10347	In the present study, the clinical significance of caspase-3 expression in resected nonsmall-cell lung cancer (NSCLC) and its correlation with incidence of apoptosis were examined. These results suggest that enhanced expression of "uncleaved" caspase-3, that is, inactivated caspase-3, was correlated with poor prognosis in resected NSCLC.
	2	BCL2	26004684	10.1016/j.ccell.2015.04.010	mTOR inhibition up-regulates Bcl2 in lung cancer cells and tumor tissues from clinical trial patients.
	3	PARP1	26898760	10.1038/onc.2016.3	We find that PARP1 expression is associated with overall and distant metastasis-free survival in lung adenocarcinoma patients.
	4	GDNF	15870700	10.1038/sj.onc.1208643	Our data showed not only that GDNF is overexpressed at the transcript level in squamous non-small-cell lung carcinoma, but also that the GDNF protein is present in early-stage lesions.
	5	CD9	30941235	10.4048/jbc.2019.22.e9	Kohmo et al. reported that CD9 expression was increased in chemoresistant small cell lung cancer (SCLC) and inhibition of CD9 by monoclonal antibodies or small interfering RNA induced apoptosis of CD9-expressing chemoresistant SCLC cells.
	6	BID	-	-	-
	7	NPY	-	-	-
	8	GPT	17575130	10.1158/0008-5472.CAN-06-3355	The spontaneous mutation frequency of the gpt gene in the lung was approximately three times higher in nrf2-null (nrf2−/−) mice than nrf2 heterozygous (nrf2+/−) and wild-type (nrf2+/+) mice, whereas in the liver, the mutation frequency was higher in nrf2−/− and nrf2+/− mice than in nrf2+/+ wild-type mice.
	9	TPI	-	-	-
	10	NFKB1	25917613	10.1016/j.gene.2015.04.059	The results suggest that NFKB1 common variants and smoking duration and smoking duration-PPP1R13L rs1970764 interaction could be concerned with the lung cancer development in a Chinese population.
Prostate Cancer	1	CASP3	11221855	-	Caspase-3 expression was also reduced in moderately and poorly differentiated prostatic tumors compared with well-differentiated prostate adenocarcinomas and the normal prostate (P < 0.05).
	2	IGF1R	15499378	10.1038/sj.cgt.7700775	The type 1 insulin-like growth factor receptor (IGF1R) is overexpressed in prostate cancer, and mediates proliferation, motility, and survival.
	3	FADS2	33414988	-	Vriens et al. reported that FADS2 mRNA and protein levels in the prostate cancer cell line DU145 were significantly higher than those in normal prostate cells.
	4	CYP26A1	22452941	10.1158/1078-0432.CCR-11-2901	CYP26A1, TBX15, and HOXD3 are methylation markers of prostate cancer associated with ERG expression and clinicopathologic variables, suggesting that incorporation of these markers may be useful in a pre- and posttreatment clinical setting.
	5	NKX2-8	23604637	10.1158/0008-5472.CAN-12-4028	Mechanistic investigations showed that Nkx2-8 repressed NF-κB activity by restraining nuclear localization of NF-κB p65 via downregulation of AKIP1, a NF-κB p65 binding partner, and also by directly targeting the AKIP1 promoter. Recently, A-kinase–interacting protein 1 (AKIP1) was identified as a novel NF-κB p65 binding protein and found to be overexpressed in breast and prostate cancer.
	6	STRA6	-	10.1096/fasebj.27.1_supplement.640.16	An additional role of STRA6 has recently been identified in vivo and in cultured hepatocytes and renal proximal tubule cells. Upon binding to holoRBP4, STRA6 has been shown to activate a cascade that led to STAT5-mediated gene regulation. We have detected and induced STRA6 with all-trans-retinoic acid (RA) in PC-3 prostate cancer cells.
	7	C-KIT	24798488	10.1002/ijc.28948	Loss of BRCA2 function stimulates prostate cancer (PCa) cell invasion and is associated with more aggressive and metastatic tumors in PCa patients. Concurrently, the receptor tyrosine kinase c-kit is highly expressed in skeletal metastases of PCa patients and induced in PCa cells placed into the bone microenvironment in experimental models.
	8	NR5A1	24265454	10.1210/en.2013-1583	Although reactivation of steroid receptors likely plays a pivotal role in aggressive CRPC(Castration-Resistant Prostate Cancer), little is understood regarding the mechanisms whereby prostate cancer cells initiate and maintain steroidogenesis. We hypothesize that steroidogenic factor 1 (SF1, NR5A1, AD4BP), a key regulator of steroidogenesis in normal endocrine tissues, is expressed in CRPC where …
	9	CD36	30728288	10.1126/scitranslmed.aau5758	Silencing CD36 in human prostate cancer cells reduced fatty acid uptake and cell proliferation. In prostate cancer mouse and human preclinical models, Cd36 ablation or inhibition reduced prostate cancer severity.
	10	ACSL1	33564069	10.1038/s41388-021-01667-y	In this study, systematical analysis of ACSLs levels and the amount of fatty acyl-CoAs illustrated that ACSL1 were significantly associated with the levels of a broad spectrum of fatty acyl-CoAs, and were elevated in human prostate tumors.
